# Supplementary material for: Determination of the Absolute Configuration of Bioactive Indole-Containing Pyrazino[2,1-b]quinazoline-3,6-diones and Study of Their In Vitro Metabolic Profile
Source: Molecules. 2021 Aug 21;26(16):5070. doi: 10.3390/molecules26165070 (PMC8398919; doi:10.3390/molecules26165070)
Supplement: Supplementary file 1 [file molecules-26-05070-s001.zip]

Archive with 1 entries (1 files):
- molecules-1340208-supplementary.pdf
